# Supplementary material for: An interprovincial input–output database distinguishing firm ownership in China from 1997 to 2017
Source: Sci Data. 2023 May 18;10:293. doi: 10.1038/s41597-023-02183-2 (PMC10196326; doi:10.1038/s41597-023-02183-2)
Supplement: Supplementary file 1 — Table S1. Sectoral correspondence between VAT invoice data and provincial-level IO tables. [file 41597_2023_2183_MOESM1_ESM.xlsx]

## Sheet: Sheet1
No.	Sectors from the provincial IO Tables (42)	Sectors from the VAT data (58)
1	Agriculture, Forestry, Animal Husbandry and Fishery	Agriculture, Forestry, Animal Husbandry and Fishery
2	Mining and Washing of Coal	Mining and Washing of Coal
3	Extraction of Petroleum and Natural Gas	Extraction of Petroleum and Natural Gas
4	Mining of Metal Ores	Mining of Ferrous Metal Ores
		Mining of Non-Ferrous Metal Ores
5	Mining and Processing of Nonmetal Ores and Other	Mining and Quarrying of Nonmetallic Mineral
		Mining Support Activities
		Other Mining and Quarrying
6	Manufacture of Foods and Tobacco	Processing of Other Foods
		Manufacture of Food
		Manufacture of Alcohol, Soft Drinks and Refined Tea Products
		Manufacture of Tobacco
7	Manufacture of Textiles	Manufacture of Textiles
8	Manufacture of Textile Wearing Apparel, Footwear, Caps, Leather, Fur, Feather (Down) and Its products	Manufacture of Textile Wearing Apparel
		Manufacture of Leather, Fur, Feather, and Footwear Products
9	Processing of Timbers and Manufacture of Furniture	Processing of Timbers and Manufacture of Products of Wood, Bamboo, Rattan, Palm and Straw
		Manufacture of Furniture
10	Paper making, Printing and Manufacture of Articles for Culture, Education and Sports Activities	Manufacture of Paper and Paper Products
		Printing and Reproduction of Recording Media
		Manufacture of Stationeries, Musical Instruments, Products of Arts and Crafts, Sports Goods, Games and Toys
11	Processing of Petroleum, Coking and Processing of Nuclear Fuel	Manufacture of Refined Petroleum, Coke Products, Processing of Nuclear Fuel
12	Chemical Industry	Manufacture of Basic Chemicals and Similar Products
		Manufacture of Pharmaceutical Products
		Manufacture of Chemical Fibers
		Manufacture of Rubber and Plastic Products
13	Manufacture of Nonmetallic Mineral Products	Manufacture of Nonmetallic Mineral Products
14	Processing and Rolling of Metals	Processing of Ferrous Metals Rolling
		Processing of Non-Ferrous Metals Rolling
15	Manufacture of Meatal Products	Manufacture of Meatal Products
16	Manufacture of General-Purpose Machinery	Manufacture of General-Purpose Machinery
17	Manufacture of Special-Purpose Machinery	Manufacture of Special-Purpose Machinery
18	Manufacture of Transport Equipment	Manufacture of Motor Vehicles
		Manufacture of Railway, Boats, Ships and Flight Transport Equipment
19	Manufacture of Electrical Machinery and Apparatus	Manufacture of Electrical Machinery and Apparatus
20	Manufacture of Communication Equipment, Computer and Other Electronic Equipment	Manufacture of Communication Equipment, Computer and Other Electronic Equipment
21	Manufacture of Measuring Instruments	Manufacture of Measuring Instruments
22	Other Manufacture	Other Manufacture
23	Scrap and Waste	Comprehensive Utilization of Waste Resources
24	Repair of Fabricated Metal Products, Machinery and Equipment	Repair of Fabricated Metal Products, Machinery and Equipment
25	Production and Supply of Electric Power and Heat Power	Production and Supply of Electric Power and Steam
26	Production and Distribution of Gas	Production and Distribution of Gas
27	Production and Distribution of Water	Production and Distribution of Water
28	Construction	Construction
29	Wholesale and Retail Trade	Wholesale and Retail Trade
30	Transport, Storage and Post	Transport, Storage and Post
31	Accommodation, Food and Beverage Services	Accommodation, Food and Beverage Services
32	Information Transmission, Software and Information Technology Services	Information Transmission, Software and Information Technology Services
33	Financial	Financial
34	Real Estate	Real Estate
35	Leasing and Business Services	Renting and Leasing, Business Services
36	Scientific Research and Technical Services	Scientific Research and Development, Technical Services
37	Management of Water Conservancy, Environment and Public Facilities	Management of Water Conservancy
38	Services to Households, Repair and Other Services	Services to Households, Repair and Other Services
39	Education	Education
40	Health, Social Security and Social Welfare	Health Care and Social Work Activities
41	Culture, Sports and Entertainment	Culture, Sports and Entertainment
42	Public Management, Social Security and Social Organization	Public Management, Social Security and Social Organization
		International Organization
Table S1. Sectoral correspondence between VAT invoice data and provincial-level IO tables.
